# Supplementary material for: Inference of human continental origin and admixture proportions using a highly discriminative ancestry informative 41-SNP panel
Source: Investig Genet. 2013 Jul 1;4:13. doi: 10.1186/2041-2223-4-13 (PMC3699392; doi:10.1186/2041-2223-4-13)
Supplement: Additional file 2: Table S2 — Chromosomal position (GRCh37.p5), alleles and informativeness (I_n) of 1,442 continental AIMs and sequence information for the multiplex 41-AIM and 31-AIM panels. [file 2041-2223-4-13-S2.xlsx]

## Sheet: Tab2S
Additional Table 2: Chromosomal position (GRCh37.p5), alleles, and informativeness (I_n) of 1442
continental AIMs, and sequence information for the multiplex 41-AIM and 31-AIM panels.
rs#	Chrom.	Position	Allele 1	Allele 2	I_n	41-AIM Panel	31-AIM Panel	Flanking sequence
rs359955	1	33134774	A	C	0.089511	*		ATCTTGTCTA[A/C]GTTTTATGTT
rs1834619	2	17901485	A	G	0.334421	*		TCTTTATACT[T/C]ACTCTTTCTG
rs842639	2	61095245	A	G	0.230804	*	*	AGTTACCGTA[T/C]GCGTACTGTT
rs4907251	2	97484814	T	C	0.156669	*	*	TGCTGTAGCT[C/T]AGGAATGGGT
rs260714	2	109562495	C	T	0.302251	*		CTGAGGACTA[G/A]TGCTGCCAGT
rs4664511	2	152814464	G	A	0.267576	*	*	TATTCCAAAC[T/C]TACTTGATCT
rs1863086	2	154900325	G	T	0.149127	*	*	CCAAGCCTAG[C/A]TCTTACTCAG
rs10497191	2	158667217	T	C	0.229858	*	*	TGATGATGTA[G/A]GAGAGATTGC
rs6737672	2	158786869	G	A	0.198603	*	*	CTCAGCCCCT[T/C]GTTAACTTTG
rs3098610	2	232718042	T	C	0.271494	*	*	ATAAGATGGA[G/A]AACCAGACAG
rs9880567	3	22376894	C	T	0.231662	*	*	ATTAGACCAC[G/A]TCTAATGCTT
rs9809818	3	71480566	C	A	0.364372	*		GAGTCATCCA[T/G]GCCAGCTCTT
rs12498138	3	121459589	A	G	0.247187	*	*	ATTCACATTA[T/C]TTATCTTCAA
rs11725412	4	38277754	A	G	0.271733	*	*	TTTGCTAACC[T/C]TGCTGAGTAA
rs4833103	4	38815502	A	C	0.110165	*	*	CTGAGTAAAT[A/C]TTAGGTCATG
rs10079352	5	117494640	A	G	0.266638	*	*	CAACTTGCTA[T/C]GTCTTTCTTG
rs4705360	5	149024328	T	C	0.13882	*	*	ACCGAAAGAT[G/A]CCTGTAAGGT
rs7722456	5	170202984	C	T	0.235289	*	*	AATTACAGAT[C/T]AAAAAATACA
rs3823159	6	136482727	G	A	0.241918	*	*	ACTACTCATT[T/C]GCAGACAACC
rs2717329	7	19062775	T	C	0.213094	*	*	CCAGTGTGAT[G/A]TAGAAGGAAA
rs310362	8	59925618	T	C	0.147395	*		CTTGTGTTCA[C/T]AACTATTCAC
rs7837234	8	64220654	T	G	0.16156	*	*	ATTGGGATTT[G/T]CTATGGTGAG
rs6990312	8	110602317	T	G	0.244213	*	*	ATTTTTAAAT[G/T]TACAGGTCTC
rs2196051	8	122124302	T	C	0.201932	*	*	CTATTCAAGA[G/A]TCTTCTTTCT
rs4741658	9	2241994	A	G	0.202438	*		CGGAGTGGAT[T/C]TTGGGAAGAA
rs10961356	9	14054617	G	A	0.21292	*		AGACATAGCT[A/G]GGGAAGCATA
rs4918664	10	94921065	G	A	0.287074	*	*	AGAACCTCAA[A/G]TCACCATGGA
rs734241	10	115239602	A	G	0.226848	*	*	ATGCCTCCCC[T/C]CTTAGGTGCT
rs10877030	12	58256714	G	T	0.184599	*	*	CCCTGTACCC[C/A]CAGGCTATGT
rs1572018	13	41715282	A	G	0.32	*		CTCCAAACCA[A/G]TGGTCTCACA
rs2166624	13	42579985	A	G	0.26242	*	*	ATTATAAGAC[A/G]TTACCACCTG
rs12878166	14	74250715	C	T	0.077749	*	*	CCTGGAGAGG[G/A]TGGTCTTCAA
rs735480	15	45152371	C	T	0.22409	*		TGCGCCTAAG[G/A]TGCAGAAACA
rs1834640	15	48392165	G	A	0.405869	*	*	TGGTTTATGT[T/C]GTGGTTTCTG
rs2593595	17	41056245	C	T	0.21783	*	*	AAATCTGCCT[G/A]TTACAGAACC
rs4471745	17	53568884	A	G	0.284043	*	*	AGTTACATTG[T/C]CATTTCCAAC
rs7226659	18	40488279	T	G	0.318331	*		CAATAACAAA[G/T]ATCTGACATT
rs7251928	19	4077096	C	A	0.245104	*	*	CGTTTTTACC[A/C]AGCCCAGTTC
rs310644	20	62159504	G	A	0.351867	*	*	CCTATGATAT[A/G]TATCCTATCT
rs2024566	22	41697338	G	A	0.23597	*	*	ACCCCCCTAA[A/G]AGGCAGGACA
rs1557553	22	44760984	T	C	0.207405	*	*	CCTGGAAAAA[C/T]GACGTGAAAT
rs12135987	1	3289524	A	G	0.184683
rs4648344	1	3743132	C	T	0.179718
rs12119556	1	4013954	A	G	0.193512
rs4654492	1	4201815	T	C	0.209418
rs7527078	1	4690893	T	C	0.179955
rs2031246	1	4959786	T	C	0.192175
rs6669905	1	5002713	C	T	0.17536
rs12076190	1	5829039	C	T	0.20123
rs7528979	1	10093457	T	C	0.214186
rs10864498	1	11409469	G	A	0.195912
rs2817621	1	11601119	C	T	0.185708
rs355021	1	13907789	T	C	0.176919
rs7552919	1	18125179	T	C	0.18332
rs749917	1	18503402	T	C	0.188625
rs878949	1	22227091	T	C	0.190914
rs1890775	1	22774266	A	G	0.180928
rs7552167	1	24518643	A	G	0.180779
rs2504786	1	27720178	C	T	0.179644
rs771138	1	34613986	A	G	0.182378
rs12090691	1	35067543	A	G	0.179326
rs12142734	1	35142875	G	A	0.175233
rs12117346	1	37566653	A	G	0.184526
rs215862	1	37683919	G	A	0.18281
rs599823	1	39897271	C	T	0.188974
rs6677053	1	42424713	G	A	0.179871
rs1024278	1	42489031	G	A	0.185565
rs1768808	1	46503217	G	A	0.186838
rs12567374	1	46973454	T	C	0.200394
rs12085479	1	51199116	G	T	0.186287
rs6659310	1	51950522	C	T	0.179997
rs681865	1	53125600	T	C	0.18744
rs512723	1	53343880	C	T	0.176301
rs1298637	1	53958603	A	G	0.187583
rs4451502	1	54959521	G	A	0.192411
rs778129	1	56642082	T	C	0.184752
rs1000476	1	58921516	C	T	0.180731
rs10489912	1	61767141	T	G	0.175786
rs6676244	1	64531564	A	G	0.184616
rs12027422	1	70459654	G	A	0.196445
rs10493593	1	77187917	G	A	0.188487
rs12026119	1	81759170	A	G	0.174934
rs7524907	1	81867479	C	T	0.179184
rs2812452	1	84576203	T	C	0.180333
rs1543467	1	87014660	C	T	0.177587
rs1410871	1	89655994	T	C	0.178942
rs1540839	1	98896256	G	T	0.175672
rs13375867	1	100575933	A	G	0.196118
rs12756986	1	101604753	C	T	0.192254
rs1350629	1	108527281	A	G	0.188868
rs2050605	1	111903304	A	G	0.192768
rs4838967	1	113345279	G	T	0.188004
rs10754436	1	116768898	G	A	0.185642
rs975351	1	116834105	C	T	0.175328
rs2793830	1	120466108	A	G	0.178663
rs13376333	1	154814353	T	C	0.185285
rs4971100	1	155155731	A	G	0.185127
rs883328	1	157147109	T	C	0.197357
rs7527735	1	158023515	G	A	0.176562
rs12134393	1	160512224	G	A	0.18094
rs12026254	1	161850536	T	C	0.188084
rs4656422	1	164956966	T	G	0.175813
rs6659813	1	165018128	A	G	0.202847
rs12097144	1	166483531	C	T	0.177054
rs7529557	1	167168408	T	G	0.201002
rs659580	1	170633896	T	C	0.177472
rs2254810	1	172247127	A	C	0.183686
rs1011731	1	172346548	C	T	0.176834
rs12041613	1	172639582	G	A	0.193083
rs1884994	1	173950282	C	T	0.177614
rs640692	1	175739003	C	T	0.176138
rs4233167	1	176422273	A	G	0.175213
rs7551902	1	180114023	T	C	0.177249
rs10913943	1	180162364	T	C	0.181925
rs165257	1	180204618	C	T	0.197815
rs6680361	1	180246261	C	T	0.209252
rs6663339	1	180542325	T	C	0.191552
rs3795490	1	182106702	T	C	0.178727
rs234110	1	184943837	C	T	0.176563
rs7516808	1	184967014	A	G	0.191647
rs11583193	1	185540618	A	C	0.183323
rs704308	1	186242675	T	G	0.17927
rs12566615	1	187007181	T	C	0.186746
rs4650720	1	187133540	T	C	0.179685
rs12117595	1	189971441	G	T	0.175032
rs755805	1	190503966	T	C	0.17584
rs2813164	1	198421408	T	C	0.185633
rs10920176	1	201303106	A	G	0.174438
rs1470637	1	205033283	C	T	0.185447
rs6692041	1	205434743	A	G	0.18148
rs12401691	1	209048680	A	G	0.197174
rs4844936	1	210176869	C	T	0.179884
rs3738800	1	212960866	A	G	0.200799
rs4233233	1	228674518	A	G	0.176429
rs2296796	1	230820578	A	G	0.174507
rs12029169	1	232636111	C	A	0.179254
rs726570	1	234701860	T	C	0.183329
rs2786022	1	234893452	C	T	0.177789
rs1796909	1	237959772	A	G	0.17769
rs6659510	1	240382027	A	G	0.181333
rs12405776	1	242431557	T	C	0.177012
rs10888379	1	247929510	T	C	0.181811
rs11576203	1	248148188	T	C	0.184496
rs17040523	2	2895193	A	G	0.217551
rs7591035	2	3003010	T	C	0.176507
rs3820897	2	3642361	A	G	0.19135
rs10192053	2	7090819	G	T	0.188454
rs2709586	2	9517647	C	T	0.179175
rs12692388	2	9754469	T	C	0.200293
rs1533388	2	9895018	T	C	0.177761
rs11689584	2	11617838	A	G	0.204141
rs2577264	2	11936798	C	T	0.185369
rs10495620	2	14116991	C	T	0.180217
rs1722418	2	16820305	T	G	0.182238
rs6718282	2	18039651	A	G	0.180895
rs16985852	2	19242173	A	G	0.175032
rs343150	2	20596551	A	G	0.186412
rs959058	2	20675601	T	C	0.182685
rs635141	2	21581464	G	A	0.185924
rs11124367	2	22515351	T	C	0.184999
rs1530016	2	25305756	T	C	0.181307
rs4416176	2	26682646	C	T	0.186769
rs12470327	2	26776127	T	C	0.202938
rs12475843	2	27401764	C	T	0.19747
rs11694858	2	28540144	T	C	0.180869
rs2338545	2	28799775	G	A	0.182375
rs10490517	2	31086198	A	C	0.180377
rs12622868	2	31390023	T	C	0.175949
rs4670434	2	35309259	C	T	0.18353
rs162329	2	38318940	A	G	0.204287
rs2888586	2	39247289	T	C	0.182385
rs10202624	2	42515388	A	G	0.198801
rs343974	2	44910413	G	A	0.188074
rs2595203	2	46192191	A	G	0.180152
rs3754569	2	46352453	C	A	0.187317
rs1922197	2	52414723	C	T	0.174924
rs6731365	2	57935873	A	G	0.188911
rs9309316	2	59955616	C	A	0.185131
rs4672388	2	60598672	C	T	0.20402
rs2421954	2	63754275	C	T	0.194475
rs7600002	2	64513207	A	G	0.179616
rs12329001	2	65417487	G	A	0.179783
rs17030604	2	65886488	G	A	0.186072
rs867022	2	68121443	T	C	0.188675
rs1503245	2	68224744	T	C	0.177429
rs2871760	2	69080638	C	T	0.177507
rs7584385	2	69241259	G	A	0.204451
rs6730981	2	70030827	C	T	0.192369
rs10202800	2	70622451	T	C	0.177189
rs731461	2	70748334	A	G	0.185215
rs10496191	2	73673798	T	C	0.189445
rs2197078	2	76186482	T	C	0.179399
rs1526643	2	76486242	G	A	0.206312
rs4541274	2	79973436	C	T	0.18214
rs1608009	2	82248401	T	C	0.178602
rs1549582	2	82688980	C	A	0.195014
rs4832067	2	84330303	C	T	0.199906
rs4832131	2	85283713	G	A	0.21252
rs6724281	2	88529531	T	G	0.1769
rs11164117	2	95680267	A	G	0.186357
rs4907203	2	97556543	T	C	0.194624
rs2053918	2	98730815	G	T	0.180067
rs4851839	2	98775298	A	G	0.202264
rs4146045	2	98994641	A	G	0.239313
rs13392981	2	101206265	T	C	0.178679
rs958790	2	102035760	C	A	0.190796
rs1541434	2	102563534	A	G	0.186446
rs6752589	2	102855298	A	G	0.183277
rs917997	2	103070568	A	G	0.184014
rs1878530	2	103573730	G	A	0.18759
rs4851648	2	103849601	C	T	0.181591
rs6723416	2	104147753	G	A	0.182109
rs13031410	2	104524841	A	C	0.184618
rs2375937	2	104582013	T	C	0.186889
rs7597477	2	104826331	G	A	0.179298
rs6758009	2	104902806	T	C	0.175204
rs700851	2	108352121	G	T	0.181473
rs1486176	2	108674693	C	T	0.201508
rs4149437	2	109001623	C	T	0.191251
rs260633	2	109525530	G	A	0.202055
rs12621220	2	113598255	T	C	0.194842
rs7419743	2	116360926	G	A	0.178041
rs2035171	2	117911357	A	G	0.184884
rs2084869	2	126280007	G	T	0.18772
rs7606197	2	127240800	A	G	0.183076
rs6733255	2	127662386	C	T	0.183424
rs2069916	2	128178415	T	C	0.180473
rs800860	2	128498986	A	C	0.180792
rs4662802	2	129138374	T	C	0.184828
rs10207480	2	133696554	G	A	0.176454
rs1901452	2	134391214	G	A	0.206925
rs16847914	2	142765005	T	C	0.180347
rs17180890	2	143391797	C	T	0.182007
rs4662565	2	143519238	A	C	0.176238
rs2697329	2	145892427	C	T	0.204232
rs10928397	2	149216661	G	A	0.209965
rs13030896	2	149493222	C	A	0.178714
rs10200462	2	151976318	T	G	0.188225
rs6715902	2	152201469	A	C	0.193532
rs4536649	2	152514753	C	T	0.190195
rs6433656	2	152668644	C	T	0.21344
rs2345887	2	153125763	C	T	0.174777
rs7591606	2	153373875	T	C	0.198055
rs1371392	2	154070175	G	A	0.180214
rs12477460	2	158004920	G	A	0.175533
rs6437119	2	158755324	G	A	0.186786
rs1722659	2	161825001	G	A	0.209035
rs2048827	2	161842590	G	T	0.181169
rs2033300	2	163199288	T	G	0.186682
rs11896390	2	163944063	C	T	0.199843
rs12373663	2	164591887	C	T	0.174491
rs1545553	2	165746618	C	T	0.190962
rs1439994	2	165913564	T	C	0.210431
rs4145346	2	166031324	G	A	0.174502
rs4667481	2	166161723	C	T	0.188549
rs16858239	2	171229490	G	A	0.174859
rs6761642	2	171944818	G	A	0.179375
rs953655	2	174416980	T	C	0.184483
rs12997022	2	175619974	T	C	0.182722
rs4893912	2	177523894	A	G	0.179577
rs6743569	2	177851820	G	A	0.183033
rs1344923	2	178689239	A	G	0.177799
rs8179648	2	179377280	A	G	0.189738
rs12465459	2	179672711	C	T	0.181311
rs7425027	2	180220868	T	C	0.196797
rs7588860	2	180337809	A	G	0.196229
rs1897104	2	183350379	A	G	0.182933
rs1480481	2	185547462	C	T	0.18116
rs7592348	2	192338718	C	A	0.188587
rs1377656	2	195843011	T	C	0.1748
rs777734	2	195993306	A	C	0.181343
rs4341955	2	197404714	G	A	0.188027
rs17591036	2	200792104	G	A	0.178676
rs1510775	2	205790839	G	A	0.175405
rs1012337	2	206105258	T	C	0.179173
rs7594825	2	210398232	A	G	0.181735
rs10195020	2	211657226	G	T	0.178174
rs1831024	2	215858828	A	G	0.187537
rs6716449	2	216564272	C	T	0.20126
rs371825	2	219863656	G	A	0.234569
rs10933155	2	227686907	T	C	0.194062
rs6722400	2	229608271	A	G	0.183855
rs13432655	2	230270035	G	T	0.177649
rs1561325	2	231732701	T	C	0.186462
rs1449141	2	232383884	G	T	0.181531
rs4973022	2	232745518	G	A	0.227432
rs12463466	2	233628937	T	C	0.178918
rs1367882	2	236194711	G	A	0.203481
rs6431431	2	237048179	T	C	0.183871
rs10194455	2	237422530	G	T	0.182881
rs10183022	2	237481969	A	G	0.21817
rs1344762	2	237708487	G	A	0.176288
rs6717794	2	238810763	G	A	0.176995
rs11680658	2	240299620	C	A	0.1954
rs3916020	2	240562386	A	C	0.18172
rs12616483	2	242057917	T	C	0.197716
rs12478415	2	242976461	A	G	0.197649
rs7644569	3	1257668	T	C	0.205361
rs1604553	3	2431546	G	A	0.174608
rs343419	3	5232074	T	G	0.184892
rs3792476	3	7504862	G	A	0.18052
rs9875468	3	9077896	G	A	0.218835
rs159154	3	9783360	A	G	0.204837
rs4596126	3	13659897	C	A	0.214342
rs12629790	3	15559169	C	T	0.175463
rs6763593	3	17379330	A	G	0.174495
rs9310613	3	20224770	C	T	0.19237
rs6763061	3	21311787	A	G	0.179543
rs1494223	3	22359166	A	G	0.175062
rs1667746	3	24299505	C	T	0.178219
rs13064710	3	24902942	G	T	0.195728
rs1402983	3	27065868	T	C	0.182309
rs2290532	3	31789582	C	T	0.187036
rs2880339	3	32065726	C	T	0.179877
rs12054147	3	36100065	G	A	0.178138
rs6441983	3	46470054	C	T	0.190392
rs11715034	3	51409600	C	T	0.182494
rs4244706	3	54259801	G	A	0.193448
rs7433237	3	58466864	G	A	0.181428
rs11925105	3	66466807	G	A	0.186993
rs11706911	3	67661430	G	A	0.185557
rs9846165	3	68974552	C	T	0.206402
rs3732730	3	70560258	A	G	0.174709
rs11128199	3	70892382	T	G	0.191883
rs4677611	3	71407890	C	T	0.201646
rs10470554	3	71435374	A	G	0.183106
rs830605	3	71609276	T	C	0.174357
rs7651607	3	83770825	A	G	0.178159
rs4859067	3	87462011	G	T	0.176812
rs1458001	3	88431461	G	A	0.175405
rs1806558	3	96675504	G	A	0.176749
rs2623382	3	99067458	A	G	0.181557
rs1449301	3	100782939	C	T	0.179574
rs16846615	3	103408208	A	C	0.19215
rs1165930	3	103750905	A	C	0.179715
rs10933828	3	105333455	G	T	0.199603
rs2590187	3	106327107	C	T	0.182555
rs12489299	3	106985680	A	G	0.176252
rs9846246	3	107424090	A	G	0.196548
rs9288952	3	112185025	G	A	0.181376
rs13433861	3	114955517	A	G	0.176142
rs4234649	3	117413844	A	G	0.176051
rs9827972	3	119000376	C	T	0.186848
rs4308217	3	121793187	A	C	0.197304
rs1877378	3	122369737	G	A	0.198415
rs13074864	3	122754753	T	C	0.194873
rs2594203	3	127129934	T	C	0.204611
rs1453243	3	130093185	C	T	0.186423
rs1484939	3	130468625	G	A	0.179042
rs7627352	3	131740180	G	A	0.183467
rs1466827	3	134086207	T	C	0.189848
rs9845457	3	135914476	G	A	0.178661
rs10212419	3	139004920	A	G	0.174875
rs967861	3	140007588	T	C	0.186088
rs4142786	3	140038547	A	G	0.194708
rs10755093	3	140290653	A	G	0.177218
rs6769676	3	141461847	G	T	0.181414
rs9810380	3	141606244	G	A	0.20965
rs7644451	3	141957076	A	G	0.183316
rs6440107	3	142457757	C	T	0.182756
rs2687860	3	145440491	A	G	0.217243
rs10513274	3	145685526	T	G	0.174803
rs13319698	3	147040556	A	C	0.180297
rs11928167	3	154285372	T	G	0.219145
rs9843245	3	155819367	G	T	0.175122
rs4680332	3	156753029	C	A	0.178043
rs1141023	3	160156951	A	G	0.187239
rs7633186	3	161003124	A	G	0.184203
rs16832548	3	161219005	T	G	0.229128
rs524217	3	165336842	C	A	0.207009
rs9876754	3	169003634	C	T	0.174779
rs3850186	3	171547861	A	G	0.183847
rs4435670	3	171880571	T	C	0.214155
rs12486238	3	172549638	T	C	0.175817
rs13096683	3	177819411	A	G	0.207308
rs4066043	3	183279102	T	C	0.20745
rs9825921	3	183386204	T	C	0.186007
rs2176825	3	183634592	G	A	0.178374
rs843346	3	183893519	A	G	0.175026
rs2178403	3	184039666	T	C	0.229451
rs7650276	3	186166038	G	T	0.180332
rs4687006	3	188639324	C	T	0.177459
rs9867605	3	188838591	G	A	0.19622
rs4677749	3	194526266	A	G	0.191668
rs6777317	3	197070959	G	A	0.176149
rs2567350	3	197203719	T	C	0.183636
rs4857506	3	197332150	T	C	0.188126
rs6782303	3	197646236	C	T	0.187274
rs487903	4	1901909	A	G	0.184707
rs4690060	4	2760222	A	G	0.198463
rs16844747	4	3668328	T	C	0.184567
rs4916622	4	3687360	G	A	0.199994
rs12507895	4	6104378	C	T	0.181704
rs885420	4	6185816	C	A	0.179733
rs6847349	4	14040923	G	A	0.174829
rs923983	4	14874104	A	G	0.197505
rs2604543	4	15085129	C	T	0.184044
rs4698424	4	15915036	A	C	0.202316
rs10012227	4	18637315	A	G	0.190093
rs16874486	4	23991100	C	T	0.180798
rs7689639	4	25575537	A	G	0.196604
rs4269167	4	26025756	T	C	0.189142
rs953276	4	28664019	C	T	0.177129
rs2110503	4	31720459	T	G	0.184064
rs7663866	4	32801473	A	G	0.182377
rs7655557	4	33607379	A	C	0.185585
rs2125312	4	39541412	C	T	0.178159
rs2437346	4	40831652	G	T	0.18943
rs4861120	4	41602145	A	G	0.197447
rs11726563	4	46823634	C	A	0.187664
rs917846	4	55402248	T	C	0.190507
rs17219093	4	61059435	C	T	0.182653
rs1455706	4	61259907	C	A	0.191627
rs7699903	4	61855451	A	G	0.192239
rs10030005	4	62953487	C	T	0.174593
rs6841028	4	63669575	A	G	0.25238
rs2472649	4	74857708	T	C	0.178962
rs2280100	4	76809569	T	C	0.178756
rs3733228	4	83582064	A	C	0.204583
rs882109	4	85260621	C	T	0.193017
rs17010313	4	86440815	G	A	0.184615
rs678701	4	90126051	C	T	0.185005
rs722936	4	90971800	T	G	0.205534
rs1510795	4	91501614	C	T	0.176797
rs7674525	4	94804559	T	C	0.183555
rs2438140	4	95407821	T	C	0.193145
rs4699014	4	101906493	A	G	0.178978
rs2850950	4	102158450	A	G	0.174941
rs11097857	4	105238884	A	G	0.189893
rs2725760	4	105695262	T	C	0.174697
rs4600917	4	106829645	C	T	0.189227
rs6828013	4	108135681	T	C	0.227228
rs17039766	4	110006432	A	C	0.174607
rs13138833	4	110305544	A	G	0.182769
rs5030545	4	110620870	A	G	0.20519
rs1544383	4	113244470	C	T	0.177986
rs1014028	4	114588365	C	T	0.220522
rs10488961	4	114665832	T	C	0.189774
rs2635358	4	118491496	C	T	0.184143
rs4833757	4	122633535	G	A	0.181077
rs2561150	4	124017319	G	A	0.180516
rs17020439	4	134085285	A	G	0.200119
rs3980965	4	135062735	T	G	0.175775
rs6854489	4	139764049	C	T	0.181822
rs2163011	4	148248746	A	G	0.177464
rs4835469	4	148832250	C	T	0.175128
rs11933380	4	148997402	C	T	0.177666
rs6840754	4	149598635	G	T	0.188733
rs1201198	4	151859674	G	A	0.180371
rs1387993	4	158535671	A	G	0.177321
rs4396948	4	160208630	A	G	0.177763
rs10517703	4	160541275	A	G	0.214254
rs12233831	4	162088384	A	G	0.175668
rs3967761	4	164211883	C	T	0.217882
rs10029699	4	164479967	T	C	0.192857
rs1534578	4	165514302	C	T	0.185419
rs13110600	4	166810059	T	G	0.180238
rs7682426	4	169779025	C	T	0.19643
rs10866338	4	170302498	C	T	0.187315
rs4077273	4	170807597	A	G	0.1879
rs963660	4	170995066	A	G	0.203678
rs10001385	4	171751059	C	T	0.176774
rs11133030	4	175017835	A	G	0.179541
rs13146622	4	176827364	T	C	0.185652
rs1563591	4	180278303	C	T	0.180329
rs10029564	4	181336445	C	T	0.181232
rs10012329	4	182740613	T	C	0.182556
rs12498833	4	183365002	A	G	0.212419
rs6856893	4	189072008	T	C	0.178239
rs1318458	5	3872550	A	G	0.175814
rs293067	5	4599400	T	C	0.188429
rs2560412	5	5149621	T	C	0.182694
rs40680	5	9203989	C	T	0.183897
rs10054093	5	9732441	T	C	0.182187
rs10035299	5	10612627	G	A	0.197639
rs2455395	5	14618920	C	T	0.177681
rs4702043	5	14661675	C	T	0.174468
rs10054602	5	14814841	T	C	0.178209
rs1446040	5	15124021	A	G	0.198807
rs13155493	5	16050841	G	A	0.17797
rs1867723	5	16497102	T	G	0.17891
rs1158558	5	19739333	C	A	0.17792
rs2330539	5	30772858	A	G	0.183763
rs9292508	5	33692815	G	A	0.176105
rs28777	5	33958959	A	C	0.179979
rs6451173	5	34840841	G	A	0.197955
rs2287934	5	36171420	A	G	0.179193
rs930072	5	36666071	C	T	0.181668
rs9292698	5	38153756	A	G	0.177149
rs16867771	5	38835943	G	A	0.176008
rs353365	5	40228613	A	G	0.180705
rs277329	5	53454184	T	G	0.176818
rs6863705	5	54062444	G	A	0.182279
rs172362	5	58856909	G	T	0.210561
rs298026	5	58941211	A	C	0.174848
rs4476687	5	59239645	A	C	0.178005
rs10514890	5	59582595	A	G	0.188202
rs26956	5	59790985	T	G	0.179758
rs420518	5	60886299	A	C	0.17501
rs1363953	5	64064943	T	C	0.18261
rs2434215	5	73201991	A	G	0.202859
rs4704496	5	77624948	T	C	0.188863
rs224832	5	81673168	T	C	0.196307
rs13178674	5	85946757	G	A	0.185256
rs10062026	5	90052289	A	G	0.185962
rs2941877	5	90478805	C	T	0.197698
rs2367292	5	90556785	A	G	0.184445
rs6861029	5	91893095	C	T	0.175206
rs150543	5	95037003	G	T	0.196196
rs1871190	5	97953719	A	C	0.180509
rs7700630	5	108099101	A	G	0.180235
rs2578483	5	108965496	T	G	0.17444
rs313617	5	109817549	G	A	0.190208
rs12655884	5	111124268	A	C	0.176928
rs2120349	5	112532935	T	C	0.185768
rs449716	5	116915749	C	T	0.178144
rs6894915	5	117901357	G	T	0.179577
rs162307	5	119082955	A	G	0.176214
rs17148957	5	121523176	C	T	0.184476
rs2193963	5	121596196	C	T	0.17681
rs2407999	5	123297332	G	A	0.189295
rs12518621	5	123744036	A	C	0.17557
rs4349709	5	123839397	A	C	0.178478
rs6873640	5	123909500	T	C	0.200221
rs255630	5	127677188	C	T	0.204156
rs30514	5	132114847	A	G	0.186872
rs7718958	5	134093932	C	T	0.181319
rs251018	5	140902116	C	A	0.19593
rs32930	5	141112927	G	A	0.183882
rs17705472	5	141205861	T	C	0.179341
rs7732591	5	142125177	C	T	0.182877
rs1024995	5	150476004	C	T	0.203647
rs2431079	5	150722675	T	C	0.205792
rs1826532	5	152900686	A	C	0.18936
rs2351485	5	153864515	A	G	0.176607
rs1432734	5	155331080	A	G	0.193062
rs1159244	5	164992054	C	T	0.184138
rs1107154	5	165387313	T	C	0.18099
rs1345728	5	166031393	T	C	0.194937
rs279392	5	167059744	G	A	0.198135
rs7707882	5	167600218	A	C	0.222213
rs4976579	5	167609373	T	G	0.187733
rs4976606	5	167851168	A	G	0.177419
rs744544	5	168115732	G	A	0.174293
rs7708275	5	169643566	G	T	0.17631
rs12514867	5	170185337	G	A	0.204716
rs6886019	5	170245846	T	C	0.213079
rs7717652	5	170286726	A	C	0.196868
rs1044997	5	170725989	A	G	0.178373
rs632994	5	175120898	G	A	0.193725
rs6887241	5	175261076	A	G	0.179163
rs10464069	5	177790952	G	A	0.186505
rs469568	5	178663408	G	T	0.184282
rs4701170	5	178897590	A	G	0.209441
rs4358672	6	890039	A	G	0.196153
rs10793858	6	1016984	G	A	0.187884
rs6932302	6	2533421	A	G	0.201853
rs1022249	6	4655282	T	C	0.17436
rs1892462	6	6790060	C	T	0.176186
rs675209	6	7102084	C	T	0.187541
rs9296494	6	12859886	G	A	0.183461
rs2038037	6	16175295	T	C	0.18006
rs6928317	6	16960978	A	G	0.180623
rs2743595	6	19556168	A	G	0.174271
rs16883399	6	20131035	G	A	0.180719
rs1291409	6	23425966	C	T	0.185497
rs7763910	6	26472655	A	G	0.177484
rs9380156	6	30141042	G	A	0.185899
rs4713755	6	34135235	A	G	0.175257
rs6925243	6	34381937	G	A	0.181589
rs6915627	6	35128330	G	A	0.185364
rs732394	6	36269084	C	A	0.209627
rs853884	6	36468133	T	C	0.189547
rs7741729	6	36524075	G	A	0.205233
rs12201069	6	36695223	G	A	0.225606
rs4594944	6	36840767	G	A	0.182947
rs1931762	6	38218398	C	T	0.195696
rs4711546	6	38366186	A	G	0.176823
rs2495863	6	48792612	G	A	0.208637
rs9367358	6	49485266	A	C	0.175011
rs2670371	6	67231094	C	T	0.178466
rs7452665	6	68044730	G	A	0.179039
rs9351730	6	69294485	G	A	0.199806
rs3793039	6	70741209	G	A	0.177519
rs2153830	6	73650662	T	G	0.209828
rs7758960	6	88895422	A	C	0.174381
rs9344795	6	89096817	G	A	0.188696
rs284509	6	91208376	G	T	0.184502
rs2145067	6	95256763	A	G	0.175877
rs9320243	6	97072461	G	A	0.194529
rs1206147	6	97565173	G	A	0.188396
rs13192865	6	97929355	A	G	0.176249
rs6930802	6	98094026	C	T	0.196948
rs4397233	6	98104948	G	A	0.1789
rs13196553	6	100725274	T	C	0.181829
rs7745719	6	104350552	A	G	0.199767
rs1190023	6	105675144	C	T	0.178465
rs1325419	6	105902893	G	T	0.177631
rs9480754	6	107549447	G	A	0.176277
rs1260658	6	109420225	G	A	0.175225
rs551673	6	114230768	A	G	0.185917
rs2040424	6	122125094	T	C	0.17774
rs556308	6	125408567	G	A	0.179292
rs1322756	6	126220223	C	T	0.214729
rs607779	6	126609124	T	C	0.175797
rs727330	6	127399325	G	A	0.177492
rs9375609	6	129346877	C	T	0.18807
rs9385601	6	132663461	T	C	0.198505
rs2144218	6	134871050	T	G	0.184085
rs9494831	6	137926848	A	C	0.189326
rs9494868	6	138132445	G	T	0.181378
rs9389585	6	138822629	T	C	0.179804
rs4551185	6	142316177	T	G	0.193465
rs4896618	6	143376126	C	T	0.196451
rs17074224	6	145123326	A	G	0.191711
rs6570949	6	149501366	G	A	0.210287
rs6925996	6	151910904	T	C	0.201928
rs9479807	6	154600367	G	A	0.186856
rs17812980	6	155555924	T	C	0.187247
rs716434	6	156068182	T	C	0.192642
rs9384450	6	156604451	G	A	0.180124
rs2603430	6	156751703	G	A	0.196052
rs9383810	6	156853634	A	G	0.189509
rs1572527	6	159498306	T	C	0.176249
rs4709369	6	160207570	A	G	0.187706
rs8191821	6	160471752	T	C	0.176104
rs813641	6	161153990	T	C	0.184606
rs10484813	6	162093140	C	T	0.182919
rs9347083	6	166054570	A	C	0.190844
rs9355606	6	167333973	A	G	0.18016
rs10275469	7	139113	G	T	0.182997
rs1476636	7	2983520	C	T	0.19303
rs12674252	7	3169494	T	C	0.188778
rs6959573	7	3451251	T	G	0.188335
rs917724	7	7387440	G	A	0.175214
rs17168516	7	7570959	G	T	0.178417
rs11764012	7	8207615	A	G	0.184635
rs731257	7	12669251	A	G	0.207377
rs1523632	7	17069968	T	C	0.198318
rs2695027	7	18631680	T	C	0.18495
rs12530920	7	19055797	C	A	0.191144
rs990528	7	20351817	T	C	0.175967
rs4515449	7	21277583	T	C	0.204311
rs13438188	7	23144197	C	T	0.177398
rs7780081	7	30894983	C	T	0.189177
rs4723034	7	30994911	G	T	0.174875
rs4723120	7	32034799	T	C	0.183259
rs4723331	7	33811929	G	A	0.175218
rs10282661	7	40685811	C	T	0.197251
rs6973813	7	41395924	G	T	0.186476
rs2471552	7	45977173	C	T	0.184736
rs723527	7	55134872	A	G	0.178491
rs7777461	7	75348044	C	T	0.223928
rs6958942	7	76917194	G	T	0.174576
rs321966	7	78315415	G	A	0.187052
rs4731302	7	79863103	C	T	0.192652
rs17147989	7	80386600	C	T	0.180496
rs2214653	7	86345495	G	A	0.176636
rs6957233	7	95494080	T	C	0.203346
rs11760565	7	95744267	T	C	0.195019
rs4132567	7	96134792	A	G	0.179718
rs10258757	7	98970675	T	C	0.174961
rs16872525	7	108025115	T	C	0.177134
rs1525671	7	110318027	G	A	0.19035
rs10267413	7	115327840	C	T	0.188243
rs9640779	7	117682101	C	T	0.19714
rs4727899	7	119349199	A	G	0.181106
rs17142876	7	120275961	G	A	0.188028
rs734317	7	120372127	T	C	0.184515
rs2538485	7	120688407	C	T	0.178748
rs1860753	7	120912918	T	G	0.176016
rs2040502	7	126775198	C	T	0.178802
rs17867852	7	127060796	C	T	0.178981
rs4731429	7	127903539	A	G	0.174386
rs12706933	7	130108148	A	G	0.191728
rs7803075	7	130742066	G	A	0.183599
rs11769844	7	134944093	T	G	0.188324
rs3112335	7	135376893	T	C	0.219786
rs1424572	7	136560679	G	A	0.192128
rs10270572	7	138577911	G	T	0.176814
rs2774969	7	138633905	T	C	0.190822
rs2040898	7	144321911	C	T	0.183643
rs1724528	7	146098099	C	A	0.177461
rs1922889	7	147632216	G	A	0.181089
rs10952805	7	148907849	G	A	0.176519
rs2303929	7	150761314	A	G	0.191122
rs6977820	7	154072020	T	C	0.178712
rs2885340	7	155301345	T	C	0.191976
rs7016755	8	822991	C	T	0.179168
rs6994475	8	1273426	G	T	0.183664
rs1043223	8	1953223	C	T	0.187722
rs7002853	8	2973853	T	C	0.180882
rs12114869	8	5429551	C	T	0.208901
rs2527166	8	5532881	G	A	0.185284
rs2976871	8	8313010	A	C	0.181342
rs4841154	8	9315518	C	A	0.178562
rs537231	8	9839731	C	T	0.175781
rs17151193	8	10000309	A	G	0.185171
rs6991853	8	10067157	A	G	0.178261
rs4474025	8	10074778	A	G	0.17555
rs6601503	8	10540767	C	T	0.195046
rs6980978	8	11274554	T	C	0.219322
rs11250141	8	11372141	G	A	0.178858
rs3816668	8	11406593	C	T	0.183794
rs7824704	8	11513313	T	C	0.17799
rs1454594	8	14931111	T	C	0.183114
rs1110854	8	15284720	G	A	0.19573
rs7840197	8	16393621	C	T	0.19249
rs823422	8	16674096	T	C	0.202879
rs2285274	8	17168025	A	G	0.175652
rs4921950	8	18535574	A	G	0.192309
rs4922003	8	19072672	T	C	0.181247
rs2979874	8	19493529	G	T	0.185635
rs7816924	8	19539638	T	C	0.17643
rs10105057	8	19614339	C	T	0.196219
rs13281313	8	20607908	T	C	0.208881
rs2045563	8	21209281	C	T	0.191822
rs4506202	8	21598077	A	G	0.182476
rs1873933	8	27417422	A	G	0.17618
rs10096475	8	28698588	C	T	0.18024
rs6982890	8	32615098	T	C	0.175923
rs16923629	8	59564000	C	A	0.192327
rs10957172	8	61856041	A	G	0.191222
rs13266003	8	63750069	G	A	0.197955
rs10087443	8	64215259	A	C	0.210874
rs7015856	8	64247381	A	G	0.190163
rs720864	8	64431251	T	C	0.176125
rs10103181	8	64843811	G	A	0.197103
rs10105301	8	66355062	G	A	0.180647
rs1994841	8	71755673	T	C	0.190034
rs1481792	8	72089631	T	C	0.1921
rs400824	8	81357702	A	G	0.212876
rs10504835	8	88547780	G	A	0.17698
rs6994019	8	89268543	T	G	0.175504
rs2068449	8	91301466	G	T	0.17591
rs7832008	8	98358246	G	A	0.215872
rs12549368	8	98451430	T	C	0.193478
rs997801	8	101392977	A	G	0.189312
rs11785772	8	103076379	T	C	0.204583
rs11986537	8	106880649	T	C	0.189116
rs1448144	8	109328700	G	A	0.175868
rs11998387	8	110655337	C	T	0.175151
rs6469302	8	111316902	A	G	0.205486
rs7464518	8	114141450	A	G	0.175657
rs1511704	8	114959293	T	G	0.175249
rs16892216	8	120201893	A	G	0.20258
rs2927021	8	120363974	C	T	0.202966
rs6995596	8	121707294	A	G	0.181452
rs12546767	8	126082565	C	T	0.214259
rs7831515	8	126132816	T	C	0.174893
rs4870958	8	126978363	G	A	0.183859
rs12547643	8	128713173	A	G	0.220756
rs4269521	8	132358549	G	A	0.204068
rs4074676	8	133992758	C	A	0.175916
rs4297024	8	134138581	A	G	0.175763
rs2976562	8	134372848	C	T	0.182994
rs741900	8	134465059	C	T	0.184849
rs963165	8	134940377	T	C	0.193723
rs950757	8	134948065	T	G	0.183563
rs4407863	8	141220019	A	C	0.21064
rs4397386	8	141224852	T	C	0.175804
rs7017431	8	141260967	A	G	0.195981
rs11780595	8	141506903	C	A	0.174542
rs11997161	8	141738587	C	T	0.175943
rs6558406	8	144992103	C	T	0.190006
rs10757084	9	206255	T	G	0.193451
rs4741833	9	362209	T	C	0.186787
rs2031946	9	449700	T	G	0.176151
rs11789442	9	535866	C	T	0.175444
rs10481615	9	791858	T	C	0.181754
rs10815704	9	798773	A	G	0.200383
rs1016565	9	1032567	T	C	0.18323
rs7847373	9	1845946	G	A	0.179024
rs7020398	9	1958885	C	A	0.186819
rs10758732	9	5991772	C	T	0.175211
rs721352	9	6332901	T	G	0.19536
rs6477405	9	9720279	C	A	0.176576
rs10124285	9	11551941	A	G	0.198872
rs10491615	9	12984009	G	T	0.199096
rs510970	9	14109456	G	A	0.182155
rs12685522	9	14786962	C	T	0.17978
rs2026662	9	16060746	G	A	0.182335
rs10810656	9	16877758	T	C	0.189755
rs3808653	9	19788166	T	C	0.177008
rs1098977	9	22780930	C	T	0.184411
rs958562	9	22987003	C	T	0.187881
rs13293296	9	25032303	A	G	0.191349
rs12340663	9	25587832	T	C	0.184564
rs10970986	9	32453278	C	T	0.20104
rs1573257	9	36896143	G	A	0.185084
rs12554375	9	38251940	G	A	0.198418
rs10908023	9	68167130	C	T	0.197028
rs10780539	9	72218613	A	G	0.176806
rs10869756	9	78959341	C	T	0.211428
rs11138710	9	83137407	T	G	0.184163
rs7853515	9	83932430	G	A	0.201429
rs1330823	9	85103465	C	T	0.188019
rs10868111	9	86793008	C	A	0.21752
rs526454	9	87772807	G	A	0.194549
rs7874443	9	88725756	C	T	0.178443
rs7042278	9	91337035	T	C	0.202636
rs4877041	9	91653749	G	A	0.189277
rs4744175	9	95869726	G	A	0.185949
rs2486612	9	99730155	A	G	0.185292
rs2680198	9	109971491	A	C	0.198004
rs16916623	9	114821568	A	G	0.229525
rs1410201	9	120992769	G	A	0.181929
rs16926797	9	126513838	G	T	0.177917
rs4314746	9	126763128	T	C	0.20476
rs7863879	9	126861389	A	G	0.183225
rs1041205	9	127581004	C	T	0.25262
rs2235056	9	129377235	T	C	0.196847
rs1215988	9	133332555	T	C	0.17588
rs4740363	9	133629184	G	A	0.174714
rs12005009	9	133755754	C	T	0.179864
rs913705	9	135616700	T	C	0.175731
rs12351451	9	137478219	G	A	0.178195
rs1891981	9	138104497	C	T	0.190424
rs3750506	9	140938183	G	A	0.18426
rs1769236	10	734229	C	A	0.183697
rs4880511	10	1530884	A	C	0.185401
rs7093608	10	4079520	G	T	0.178596
rs768953	10	7472082	T	C	0.177686
rs10905663	10	10144990	T	G	0.180228
rs11256530	10	10249897	C	T	0.183905
rs7923994	10	10756738	G	A	0.186267
rs731229	10	10968633	A	G	0.187403
rs11258624	10	13841768	T	C	0.200615
rs1339474	10	15950149	C	T	0.179715
rs10752039	10	16073677	A	C	0.177955
rs7068881	10	16838866	G	A	0.18092
rs780823	10	16913380	A	G	0.17762
rs7916688	10	17167422	A	G	0.191624
rs364974	10	17346266	G	A	0.183135
rs7081271	10	18872699	T	C	0.175663
rs11812122	10	19948827	T	C	0.19543
rs7070787	10	20517112	G	A	0.180017
rs1361359	10	20852015	A	G	0.187523
rs6482158	10	21301918	G	A	0.198285
rs4636559	10	23660793	C	T	0.185428
rs1415418	10	23823495	T	G	0.195026
rs1824851	10	26966538	A	C	0.177959
rs2274634	10	27434483	A	G	0.189313
rs2887379	10	29214731	G	A	0.187114
rs11593585	10	45071193	T	G	0.208935
rs1963172	10	45317052	A	G	0.178136
rs4497319	10	50272472	C	T	0.175528
rs6537495	10	50300505	A	C	0.206945
rs2377991	10	50425252	T	C	0.187931
rs3750752	10	50818595	T	C	0.195181
rs1911390	10	55792001	C	T	0.176016
rs10825371	10	56435379	C	T	0.183824
rs10826143	10	59797131	C	T	0.210107
rs1380459	10	62097331	T	C	0.177463
rs10995850	10	66013849	G	A	0.181984
rs10822904	10	68486374	T	G	0.190098
rs10823677	10	72862863	C	T	0.174698
rs16930172	10	74684417	G	A	0.186177
rs2688607	10	75663736	T	C	0.178149
rs10762630	10	76323150	A	C	0.174567
rs7097617	10	77504287	G	A	0.181957
rs1881731	10	80507797	A	G	0.184414
rs16936610	10	80684225	A	G	0.191384
rs2207782	10	83757199	C	T	0.199123
rs519076	10	85509861	T	C	0.206338
rs3814614	10	88128281	T	C	0.186177
rs7920725	10	91737250	T	C	0.202469
rs11186072	10	91976159	C	T	0.201035
rs913419	10	94958183	G	A	0.17638
rs4918288	10	108987492	A	G	0.1833
rs1329513	10	110097713	T	C	0.180002
rs2482595	10	110354417	C	T	0.203145
rs4918478	10	111840070	G	A	0.180902
rs1050755	10	112053599	G	A	0.20238
rs10885056	10	112610839	A	G	0.179614
rs6585041	10	112942838	C	T	0.184316
rs4917653	10	115198443	A	G	0.179277
rs4918842	10	115316812	C	T	0.175368
rs4751629	10	119335191	A	G	0.217824
rs703393	10	119381386	G	A	0.210417
rs2901235	10	122152784	A	G	0.180361
rs4962394	10	125961498	G	A	0.177336
rs4397751	10	132583456	C	T	0.191357
rs3922756	11	2219962	C	T	0.240286
rs4310587	11	6086571	C	T	0.184103
rs963167	11	9111558	T	C	0.179358
rs4910293	11	11294253	G	A	0.184226
rs3812743	11	11995359	C	T	0.180333
rs7113678	11	12007778	T	C	0.179173
rs12364619	11	12920271	C	T	0.186385
rs7941496	11	16041305	T	G	0.196393
rs757511	11	17774473	T	C	0.219235
rs12574348	11	17795729	T	C	0.21597
rs4267050	11	19700324	C	T	0.182074
rs10833218	11	20019858	C	T	0.180104
rs10741842	11	20522915	T	G	0.192363
rs7925869	11	20843445	T	G	0.174315
rs883018	11	21069354	C	T	0.174739
rs7952704	11	22721656	G	T	0.188348
rs10834239	11	23952692	A	G	0.177894
rs11028708	11	25498699	T	C	0.185848
rs10834893	11	26045487	T	G	0.197158
rs11500182	11	26455531	G	T	0.187902
rs728633	11	27781979	C	T	0.216076
rs2467592	11	29197549	G	A	0.2075
rs7129979	11	31418602	T	C	0.232269
rs201887	11	32603285	A	G	0.186287
rs831611	11	33719821	T	C	0.177358
rs2273121	11	33757770	T	C	0.183788
rs7121669	11	33879547	G	T	0.197104
rs7118388	11	34454147	G	A	0.175474
rs2127541	11	38173409	T	C	0.200147
rs4755528	11	39887767	T	C	0.183705
rs7480010	11	42246718	G	A	0.175444
rs7935138	11	44142934	C	T	0.186401
rs919445	11	44632954	C	T	0.179855
rs4373909	11	44754552	A	G	0.202993
rs1872276	11	44974800	A	G	0.176008
rs2863147	11	45085525	G	T	0.203755
rs7108186	11	45965129	C	A	0.180329
rs6485690	11	46798631	A	G	0.189504
rs12360725	11	56395892	T	G	0.210528
rs999297	11	60801310	A	C	0.188524
rs174556	11	61580635	T	C	0.204535
rs11230851	11	61751148	A	G	0.190528
rs11231640	11	63691049	C	T	0.204674
rs7111814	11	72935825	C	T	0.193701
rs2510894	11	75062178	G	T	0.182971
rs1970735	11	80424197	A	G	0.19887
rs11232869	11	81505463	G	T	0.220283
rs3802894	11	84159545	G	A	0.185196
rs982010	11	88365298	G	A	0.181509
rs2085334	11	93181050	C	T	0.183003
rs1255453	11	95349635	G	A	0.184819
rs10831422	11	95478968	C	T	0.184867
rs3824933	11	101319531	T	C	0.174882
rs10895174	11	101541224	C	T	0.232686
rs10895900	11	105939451	C	T	0.181465
rs238928	11	113973184	T	G	0.204821
rs12417928	11	119064558	A	G	0.177698
rs2847497	11	120112699	T	G	0.174939
rs17123792	11	120166016	A	G	0.178829
rs2070045	11	121448090	G	T	0.216973
rs4477449	11	122810330	T	C	0.181124
rs10750240	11	123677614	A	G	0.178519
rs7124686	11	124650484	A	G	0.174324
rs4936964	11	124823366	C	A	0.184198
rs12289510	11	124947051	G	A	0.188077
rs11601321	11	125193596	G	A	0.218003
rs3824919	11	125280041	T	C	0.174854
rs485645	11	126432979	A	G	0.202222
rs4320966	11	127068200	C	T	0.190156
rs585512	11	130759223	T	G	0.205221
rs713279	11	133563309	T	G	0.193772
rs11062357	12	421394	C	T	0.188041
rs7980065	12	1347086	G	T	0.211533
rs2239028	12	2332210	T	C	0.1858
rs4765961	12	2668472	C	T	0.183835
rs10848775	12	3167501	T	C	0.175168
rs3217863	12	4399496	T	C	0.176464
rs740059	12	4671490	C	T	0.213861
rs7965166	12	7730186	A	G	0.178496
rs6488255	12	10251020	A	G	0.192766
rs2066827	12	12871099	G	T	0.181311
rs4408387	12	14261873	A	G	0.18239
rs11055792	12	14291300	T	C	0.180049
rs11055962	12	14547892	A	G	0.178986
rs10772874	12	15899535	T	C	0.175865
rs10743315	12	19469078	A	G	0.183183
rs7980626	12	26873440	C	T	0.196637
rs1387246	12	29049450	T	G	0.179137
rs794165	12	30711441	C	T	0.181212
rs794152	12	30796191	A	G	0.185954
rs33219	12	31068998	A	C	0.187948
rs17126776	12	39311625	A	G	0.181179
rs10492248	12	46043613	C	T	0.192231
rs2051827	12	47956031	A	G	0.180746
rs11612312	12	52349088	C	T	0.195037
rs876734	12	52423996	G	A	0.177803
rs4759058	12	54339052	C	A	0.188852
rs11171190	12	55347718	T	C	0.188925
rs2127318	12	57920262	T	G	0.184364
rs4760172	12	58254015	C	T	0.179939
rs11172898	12	59464453	C	T	0.181149
rs17125707	12	62430212	A	G	0.183092
rs12426429	12	66149621	T	C	0.179592
rs2272047	12	66236735	C	T	0.178775
rs12371967	12	66346714	C	T	0.177517
rs4913322	12	67796170	A	G	0.18034
rs12312186	12	68571170	G	A	0.197311
rs7298169	12	68854225	C	T	0.185005
rs6581895	12	69842643	C	T	0.216978
rs2270587	12	71526593	T	C	0.178292
rs4322457	12	76408545	T	C	0.210975
rs2632214	12	77032629	G	A	0.186624
rs1245765	12	79777291	A	G	0.192846
rs11107305	12	94368974	A	G	0.180532
rs10859876	12	95758626	G	A	0.217605
rs9783406	12	96041211	T	C	0.176465
rs1450072	12	98224190	A	G	0.208089
rs934159	12	100296887	C	T	0.199848
rs7306416	12	100391088	C	T	0.18038
rs1801153	12	103232766	A	G	0.177645
rs4540923	12	103942714	T	C	0.193843
rs2292687	12	104138918	A	G	0.17818
rs11111817	12	104254932	G	A	0.179704
rs7969218	12	105053972	G	A	0.182859
rs11113551	12	108248311	G	A	0.17815
rs11114094	12	109306627	G	A	0.174313
rs3026445	12	110723203	C	T	0.17744
rs2193759	12	115488674	C	T	0.207741
rs11610226	12	116985634	G	T	0.176636
rs12312305	12	117065910	T	C	0.174855
rs10850917	12	118316834	C	T	0.175098
rs1718120	12	121706533	G	T	0.243348
rs745327	12	122456524	C	T	0.175992
rs10846581	12	124483533	G	A	0.179926
rs10773332	12	127365912	A	G	0.176885
rs10847334	12	127856687	G	T	0.178103
rs4759882	12	131734621	A	C	0.18142
rs9506392	13	20464188	G	A	0.18267
rs1335870	13	20905776	T	G	0.185309
rs9552271	13	21322107	T	C	0.197845
rs9552445	13	22101691	G	A	0.219866
rs17359176	13	23667334	A	G	0.209664
rs597425	13	23751313	G	A	0.181742
rs4769346	13	24960000	T	C	0.175378
rs17083075	13	26618493	C	T	0.201282
rs12866306	13	27538496	G	A	0.178584
rs9508405	13	29934602	G	T	0.191263
rs9506220	13	30256751	A	G	0.191726
rs2224779	13	31693041	A	G	0.198842
rs391933	13	33575692	T	C	0.191366
rs566996	13	33660785	A	G	0.188391
rs7319222	13	34423487	A	G	0.178862
rs2805087	13	39184033	C	T	0.1768
rs4941970	13	40914540	G	A	0.17847
rs488873	13	41758416	T	C	0.193026
rs7319942	13	42590292	G	A	0.214287
rs2657099	13	43727388	A	G	0.179415
rs7322455	13	43935153	A	G	0.176238
rs4394973	13	44753309	G	A	0.185575
rs1330101	13	44789180	T	C	0.188892
rs1326481	13	48101436	C	T	0.186576
rs7996717	13	48828531	A	C	0.193843
rs12871645	13	50931565	T	G	0.18865
rs1023055	13	51055196	T	C	0.175485
rs12869335	13	55344848	A	C	0.176704
rs9563483	13	57818743	C	T	0.180318
rs9528916	13	65995788	G	A	0.181628
rs2786271	13	68338317	C	A	0.207908
rs9542786	13	72514633	A	C	0.19382
rs4885162	13	74869348	T	C	0.186333
rs2149698	13	77289977	G	A	0.213646
rs1361541	13	79459352	C	T	0.177128
rs9574557	13	80649246	T	G	0.193067
rs7319464	13	82088723	T	C	0.178626
rs2809081	13	83948047	G	T	0.191422
rs9515057	13	89224202	A	G	0.189476
rs7335222	13	90018392	C	T	0.200058
rs7995319	13	93300400	C	T	0.197558
rs9556688	13	97835876	T	C	0.190231
rs9557318	13	100512107	A	G	0.175173
rs4294664	13	104527071	G	A	0.176627
rs773360	13	105376454	G	A	0.197004
rs9559893	13	111496680	A	G	0.187215
rs2005632	13	111596511	G	A	0.180667
rs3783085	13	111921973	T	C	0.183165
rs1045922	14	21250124	A	G	0.192681
rs8013500	14	21931199	C	T	0.219655
rs8010057	14	23506110	T	C	0.190657
rs11845708	14	23515375	T	C	0.18337
rs4982736	14	23628466	A	G	0.183472
rs4671	14	23825713	T	C	0.220513
rs365990	14	23861811	G	A	0.213015
rs222626	14	24125886	G	A	0.183978
rs2273301	14	24732474	T	C	0.203824
rs12589666	14	24992619	G	T	0.186243
rs1958980	14	30312091	T	C	0.175772
rs11627388	14	32422346	C	A	0.202029
rs7151991	14	32635572	A	G	0.185688
rs942029	14	32849257	A	G	0.175672
rs6571572	14	33375364	C	T	0.193313
rs17410178	14	34189636	G	A	0.189888
rs4982164	14	34790349	C	T	0.174355
rs4630443	14	38979243	A	C	0.181092
rs10483516	14	40236771	C	T	0.233918
rs1782142	14	41727205	A	C	0.23899
rs921315	14	43307590	A	G	0.18512
rs2933205	14	47363216	T	C	0.186019
rs10148539	14	47819998	T	G	0.176237
rs12588764	14	47925920	A	G	0.194232
rs8021558	14	48180090	G	A	0.194803
rs883159	14	48359064	A	G	0.181656
rs712478	14	48525340	A	G	0.195879
rs8021638	14	48581772	T	G	0.175621
rs1953912	14	49187445	T	C	0.179532
rs12894351	14	49609056	A	G	0.184593
rs1187428	14	54693468	A	C	0.182012
rs710056	14	62106610	T	C	0.182599
rs4902165	14	63115447	G	A	0.18075
rs2012961	14	63759190	T	C	0.208079
rs11626594	14	68351339	A	C	0.17473
rs1834426	14	70676661	A	G	0.187047
rs4899469	14	73990117	T	C	0.175232
rs11627869	14	77067314	G	A	0.17752
rs3742728	14	77951124	G	A	0.183559
rs1863034	14	79210096	T	C	0.186399
rs31434	14	79416899	A	G	0.216163
rs178954	14	80776736	A	C	0.185665
rs12891534	14	80999361	A	G	0.233504
rs4899786	14	81643800	T	G	0.18614
rs1152419	14	82854804	A	G	0.208839
rs6574769	14	84535427	A	G	0.191774
rs709857	14	85448621	T	C	0.196394
rs243213	14	90017870	C	T	0.184485
rs243196	14	90043381	G	T	0.205828
rs11159913	14	90069762	C	T	0.175557
rs12887171	14	92824871	C	T	0.190078
rs11629174	14	94236712	C	T	0.207372
rs6107	14	95057270	G	A	0.201669
rs1551540	14	98431156	T	C	0.176048
rs876188	14	98478604	G	A	0.181259
rs4905932	14	100595521	A	G	0.178302
rs7493924	14	101040398	T	C	0.17662
rs4983566	14	104982013	T	C	0.185925
rs3784230	14	105679055	C	T	0.223369
rs10142224	14	106008645	T	C	0.183772
rs12913456	15	22990345	G	T	0.197319
rs1563815	15	24205188	T	G	0.176806
rs2739780	15	25449737	A	G	0.175967
rs1403588	15	26298028	A	G	0.180354
rs11637930	15	26971834	T	C	0.180894
rs8034223	15	27044693	A	G	0.177535
rs11633650	15	33463968	T	C	0.195763
rs7164838	15	34967574	A	G	0.176351
rs4130461	15	36651838	T	G	0.204511
rs7180475	15	36701276	T	C	0.182301
rs12102256	15	37290293	G	T	0.179293
rs4608310	15	39051984	A	G	0.175073
rs6493061	15	42988412	A	C	0.20822
rs16976620	15	45249892	A	G	0.176652
rs2124132	15	47553498	G	A	0.181856
rs8037482	15	48488296	G	A	0.192726
rs7182041	15	50306583	A	C	0.175527
rs2440359	15	53131796	T	C	0.185031
rs2616915	15	54284291	G	T	0.176043
rs4776226	15	54615601	A	G	0.183024
rs2414418	15	55809660	C	T	0.201755
rs2676765	15	56849405	T	G	0.178769
rs2028122	15	60841275	A	G	0.176063
rs12909890	15	61017977	G	A	0.197361
rs1194927	15	62793130	C	T	0.176046
rs2036260	15	63691502	C	T	0.175405
rs8033972	15	64524980	A	G	0.215925
rs12906576	15	67097860	C	T	0.176119
rs2899748	15	69524718	A	G	0.202601
rs11629607	15	71499260	A	G	0.188607
rs12591953	15	72000278	A	G	0.181438
rs11633028	15	72656241	A	G	0.188324
rs4887121	15	74542686	T	C	0.209486
rs2959823	15	76413529	T	C	0.185018
rs734446	15	79328182	A	G	0.180986
rs939661	15	79431063	C	T	0.178713
rs7179195	15	82070366	A	G	0.189774
rs4887255	15	86508959	A	G	0.183097
rs11073889	15	90321996	C	T	0.178306
rs17514846	15	91416550	A	C	0.183401
rs7181393	15	91569154	C	T	0.179442
rs11073975	15	91602603	A	G	0.193204
rs17709344	15	94151539	A	G	0.178946
rs7178035	15	94711951	G	A	0.178619
rs3784651	15	94925273	C	T	0.225561
rs957703	15	95809130	C	T	0.190307
rs7497359	15	98422345	A	G	0.186998
rs12050484	15	99355282	G	A	0.206339
rs4640165	15	101372861	T	G	0.176768
rs214246	16	349293	C	T	0.196275
rs10153199	16	860673	C	T	0.176103
rs1040499	16	1538363	A	C	0.183777
rs9454	16	1560111	T	C	0.180195
rs1742450	16	1854540	C	T	0.17652
rs1742424	16	1904506	A	G	0.190976
rs3094481	16	2779236	G	A	0.177307
rs9938257	16	4382607	G	T	0.194654
rs8058856	16	5563370	A	C	0.184072
rs1000193	16	6747102	T	G	0.176377
rs12927837	16	7413393	T	C	0.178307
rs4141505	16	8467728	A	G	0.177224
rs153807	16	15556503	A	G	0.181661
rs2945466	16	21949122	C	T	0.178423
rs1946274	16	22759347	C	T	0.235749
rs7205890	16	22869027	T	C	0.181115
rs2887481	16	23307915	T	C	0.197165
rs4788437	16	24924424	C	T	0.184755
rs4787896	16	27026342	C	A	0.202096
rs3764276	16	29673203	C	T	0.176577
rs2073917	16	30516492	T	C	0.214167
rs9933843	16	30903679	C	T	0.190427
rs11648801	16	34360980	T	C	0.188577
rs11247495	16	46804464	T	C	0.193903
rs12443685	16	48226479	T	C	0.182246
rs12599586	16	51031876	G	A	0.183303
rs1498774	16	51548265	T	C	0.174349
rs12445989	16	52131963	A	G	0.178433
rs8056923	16	53437201	A	G	0.180757
rs2302677	16	53682949	T	C	0.192427
rs1466137	16	60396226	G	T	0.177004
rs1162202	16	61966703	A	G	0.203891
rs7206664	16	63564079	A	G	0.177646
rs1345861	16	63646998	G	A	0.176346
rs1548140	16	65343534	A	G	0.179143
rs12931030	16	66091892	T	C	0.177269
rs7200919	16	67316600	A	G	0.194204
rs16958736	16	69353587	T	C	0.213913
rs3785074	16	69406986	G	A	0.223555
rs6499330	16	70677785	G	A	0.184183
rs1429430	16	72737477	A	C	0.190239
rs2189610	16	73996573	G	A	0.212099
rs9921061	16	75822155	C	A	0.186607
rs4603571	16	79797256	G	T	0.187583
rs13329835	16	80650805	G	A	0.176749
rs2615697	16	81425858	A	G	0.174456
rs1844710	16	82403451	T	C	0.186644
rs1630641	16	86413978	T	C	0.177665
rs4843457	16	86814746	A	G	0.191447
rs11649260	16	87409288	A	G	0.19494
rs7208188	17	113034	T	C	0.176088
rs3853816	17	784963	C	T	0.19527
rs224534	17	3486702	A	G	0.188076
rs8076916	17	3822637	T	C	0.179969
rs5862	17	5402957	A	G	0.180811
rs1550661	17	6933237	A	C	0.182759
rs4321249	17	7795529	G	A	0.175068
rs11658544	17	19372837	T	C	0.199498
rs7405782	17	21490090	G	A	0.185328
rs12601458	17	26050536	A	C	0.191942
rs17246714	17	30065088	G	A	0.180849
rs894725	17	30608846	G	A	0.200151
rs887072	17	32532674	G	A	0.194412
rs1014263	17	37160446	C	T	0.179862
rs4890091	17	38786196	C	T	0.180771
rs4796729	17	40041676	C	T	0.183121
rs2883456	17	40552794	C	T	0.176521
rs556105	17	41709473	A	G	0.197525
rs1881141	17	48316612	G	A	0.199915
rs739924	17	48631607	C	T	0.179315
rs198545	17	48645611	T	G	0.237422
rs12449655	17	51167833	A	G	0.174399
rs17819079	17	53510488	A	G	0.220825
rs1553677	17	53573902	A	G	0.178094
rs11868386	17	54124970	G	A	0.176081
rs2585833	17	56024613	C	T	0.176488
rs7210881	17	57615392	T	C	0.191703
rs345166	17	58209589	T	C	0.181342
rs12162165	17	58582538	T	C	0.177575
rs9904294	17	59820068	G	A	0.177001
rs6504154	17	61245601	A	G	0.174341
rs7215551	17	61664740	G	A	0.180645
rs8070414	17	63428940	G	T	0.189974
rs4128941	17	63531331	A	G	0.184047
rs8178867	17	64207129	A	G	0.183032
rs4383191	17	70692820	A	C	0.229698
rs6501732	17	72703427	T	C	0.1876
rs3744203	17	73000061	C	T	0.177138
rs8065144	17	73959857	G	A	0.178329
rs7214592	17	76930769	G	A	0.187921
rs11871320	17	76964531	T	C	0.178663
rs9905727	17	78272814	G	A	0.174802
rs6565681	17	78348494	A	G	0.176398
rs7216808	17	78484187	A	G	0.184052
rs9890149	17	81001079	C	T	0.21125
rs6502043	17	81041077	T	C	0.179014
rs4798175	18	4126456	A	C	0.174495
rs1879562	18	4150108	T	C	0.187846
rs4290555	18	5617122	T	C	0.183482
rs7240172	18	9014753	A	C	0.181254
rs9945476	18	9786265	A	G	0.204847
rs11080482	18	11073152	C	T	0.177499
rs461341	18	11329406	G	A	0.194653
rs8096163	18	11422601	C	T	0.208295
rs16976499	18	11566530	G	A	0.17975
rs16976538	18	11606429	G	A	0.208658
rs12454673	18	11817585	A	G	0.174715
rs9709947	18	14735684	A	G	0.183359
rs901618	18	21818666	G	A	0.181428
rs1037753	18	29956474	C	T	0.188428
rs948540	18	35091451	C	T	0.185988
rs4239400	18	35426458	C	T	0.174752
rs9783925	18	35696096	A	G	0.177841
rs16969859	18	35761630	T	G	0.180863
rs8083546	18	38310958	G	A	0.196567
rs970238	18	39334341	C	T	0.183652
rs10502786	18	39938014	A	G	0.192118
rs7242948	18	40378896	C	T	0.174525
rs9965337	18	40471878	C	T	0.190829
rs2850692	18	44808321	G	A	0.176161
rs9958947	18	47086932	C	T	0.186704
rs11082819	18	47890487	T	C	0.180207
rs4940098	18	49095955	T	G	0.189454
rs2924321	18	53125435	A	G	0.188323
rs3745066	18	55153371	G	A	0.174494
rs6566303	18	65307107	A	G	0.192889
rs11151547	18	67600991	C	T	0.179837
rs2135271	18	69382327	C	A	0.209235
rs8090911	18	70080584	C	T	0.185671
rs12605412	18	70112234	C	A	0.18148
rs4493152	18	70377310	C	A	0.180273
rs7231415	18	72879123	A	G	0.174691
rs4558486	18	74414314	T	C	0.202851
rs8090864	18	77164056	G	A	0.180907
rs2279796	19	1059004	T	C	0.175946
rs757232	19	1075979	A	G	0.180348
rs3786978	19	1413574	C	T	0.178763
rs7252511	19	2396243	T	C	0.197025
rs7258864	19	2512606	G	A	0.17512
rs2304191	19	3933232	C	T	0.182629
rs7247038	19	9878695	C	T	0.175348
rs2304096	19	13251982	A	C	0.19798
rs6511901	19	14027652	T	C	0.179404
rs3786661	19	14222509	A	G	0.176525
rs4926222	19	14627050	G	A	0.175845
rs8106270	19	17126589	C	T	0.217864
rs1560117	19	18512932	A	G	0.175268
rs2238647	19	18710535	A	G	0.185598
rs886853	19	19009470	T	C	0.175293
rs289332	19	23153750	C	T	0.181005
rs166988	19	34333914	G	A	0.193107
rs344807	19	45799442	T	C	0.175527
rs6509255	19	46650030	C	T	0.179404
rs7259453	19	46766979	C	T	0.178573
rs3745522	19	51330932	T	G	0.202287
rs2569433	19	51611263	A	G	0.248942
rs273658	19	51676299	C	T	0.1791
rs1012531	19	53118278	C	A	0.177735
rs4803113	19	53934604	G	A	0.194306
rs1076719	20	250076	A	G	0.188862
rs535315	20	775842	T	C	0.206719
rs869220	20	2033627	T	C	0.174849
rs214814	20	2297790	A	G	0.235903
rs2014017	20	2304755	A	G	0.187398
rs2252091	20	3598451	T	C	0.209223
rs6139288	20	4053254	A	G	0.180153
rs6054024	20	6229282	C	A	0.175848
rs6054465	20	6673018	C	T	0.220586
rs4815963	20	7007883	C	T	0.221409
rs2294306	20	7869025	C	T	0.177857
rs6133612	20	8711169	T	G	0.194395
rs6133777	20	9995950	T	G	0.182426
rs7266469	20	15524015	C	T	0.176906
rs1151921	20	15537498	G	A	0.20391
rs6049931	20	24718729	G	A	0.182109
rs6088466	20	32913534	A	G	0.182598
rs2794382	20	34613651	A	G	0.175037
rs6031882	20	35809783	C	T	0.183131
rs4812858	20	43349217	T	C	0.181626
rs1981431	20	43975451	G	T	0.185018
rs1333300	20	45587784	A	G	0.176049
rs914828	20	45617317	A	G	0.179275
rs2426047	20	46565023	A	G	0.185797
rs4809671	20	46583451	C	A	0.182529
rs1360129	20	49040482	T	C	0.182693
rs6126593	20	51156147	A	C	0.176741
rs6123281	20	52045306	T	C	0.176178
rs6064163	20	53697322	C	T	0.190787
rs6064315	20	54569910	A	G	0.179866
rs7261954	20	55457631	A	G	0.178812
rs4810122	20	56743597	G	A	0.194105
rs6070620	20	57384175	T	C	0.186764
rs1877751	20	57967906	A	G	0.20272
rs6026876	20	57995150	T	C	0.217038
rs354751	20	58905494	G	A	0.182778
rs237655	20	59523840	G	A	0.190177
rs6090443	20	62153786	G	A	0.223907
rs4809585	20	62249275	A	G	0.183545
rs2015810	20	62852930	A	G	0.178852
rs2205576	21	17024586	T	C	0.210473
rs2823748	21	17675675	T	C	0.175371
rs1449524	21	17762041	C	A	0.180378
rs2849890	21	18885898	T	C	0.180361
rs2827215	21	23412149	A	G	0.188561
rs2833138	21	32227792	G	A	0.215749
rs2248656	21	32528960	G	A	0.194332
rs2833550	21	33270555	T	C	0.191178
rs2834670	21	36280376	G	A	0.174419
rs2834739	21	36408913	G	A	0.193307
rs2837956	21	42479516	A	G	0.17697
rs7278220	21	42725380	A	G	0.185953
rs384716	21	44034186	T	C	0.184731
rs2250870	21	44157187	C	T	0.176457
rs762418	21	45610893	T	C	0.17538
rs12626606	21	45633250	A	G	0.193409
rs1210606	22	21452237	C	T	0.199099
rs4822378	22	23644677	T	G	0.175516
rs6003645	22	23700639	C	T	0.182394
rs8139900	22	26394724	G	A	0.181597
rs6004913	22	26438495	G	A	0.177431
rs16981495	22	26589752	T	C	0.225637
rs650276	22	26792236	C	T	0.18321
rs9613168	22	26792793	G	A	0.183833
rs4822748	22	27004964	A	G	0.190004
rs9608781	22	29960768	G	T	0.184875
rs10483158	22	30575163	G	A	0.185355
rs715605	22	30640308	C	T	0.2427
rs17659494	22	30863392	C	A	0.195243
rs470072	22	32263131	T	C	0.182586
rs5994737	22	33804804	T	C	0.18757
rs5749695	22	34324755	G	A	0.198853
rs130903	22	34758178	G	A	0.18973
rs5755595	22	35518839	T	C	0.188217
rs926336	22	35952603	C	A	0.213706
rs5756219	22	36891858	A	C	0.198638
rs2009667	22	37171611	A	G	0.207368
rs2075937	22	37330082	C	T	0.189098
rs1573703	22	37827711	A	C	0.184883
rs6000762	22	37918472	C	T	0.187794
rs5750678	22	39160117	T	C	0.178895
rs139418	22	39557162	C	A	0.17675
rs6001639	22	40003309	A	C	0.177625
rs9611324	22	40781162	C	T	0.175286
rs5750948	22	40886744	C	A	0.204112
rs7289671	22	40916196	C	T	0.247792
rs5758168	22	41399434	G	A	0.182402
rs738499	22	41777100	G	T	0.18967
rs203316	22	41923651	G	A	0.182398
rs7364180	22	42218856	G	A	0.198275
rs11090087	22	42754874	T	C	0.218259
rs138974	22	43594138	T	C	0.174858
rs932381	22	44589008	C	T	0.177613
rs4823209	22	44661444	C	T	0.193239
rs2071815	22	44778738	G	A	0.194937
rs5766063	22	44788913	C	T	0.180647
rs9615057	22	44818636	A	G	0.205173
rs3788662	22	45981447	T	C	0.182972
rs8137243	22	46443835	T	C	0.186746
rs739164	22	46684558	G	A	0.177414
rs6007903	22	46828205	C	T	0.184295
rs132210	22	48143913	T	C	0.181003
rs4823970	22	49416259	G	A	0.192589
rs4621267	22	49574991	T	C	0.181146
rs6009556	22	49625070	C	T	0.201238
rs848756	22	49722925	A	C	0.192456
